# Supplementary material for: Computer-Aided Screening for Potential Coronavirus 3-Chymotrypsin-like Protease (3CLpro) Inhibitory Peptides from Putative Hemp Seed Trypsinized Peptidome
Source: Molecules. 2022 Dec 21;28(1):50. doi: 10.3390/molecules28010050 (PMC9822321; doi:10.3390/molecules28010050)
Supplement: Supplementary file 1 [file molecules-28-00050-s001.zip]

Archive with 1 entries (1 files):
- molecules-2033820-supplementary.pdf
